# Supplementary material for: The Frontal Aslant Tract: A Systematic Review for Neurosurgical Applications
Source: Front Neurol. 2021 Feb 24;12:641586. doi: 10.3389/fneur.2021.641586 (PMC7959833; doi:10.3389/fneur.2021.641586)
Supplement: Supplementary Table 1 — Studies included in the qualitative synthesis of the systematic literature review according to PRISMA guidelines. [file Table_1.xlsx]

## Sheet: Foglio1
Title	Authors	Year	Published by	Type	Pathology investigated
Foix-Chavany-Marie syndrome caused by a disconnection between the right pars opercularis of the inferior frontal gyrus and the supplementary motor area	Martino J, De Lucas EM, Ibáñez-Plágaro FJ, Valle-Folgueral JM, Vázquez-Barquero A.	2012	Journal of Neurosurgery	Case report	Foix-Chavany-Marie syndrome (FCMS)
Monkey to human comparative anatomy of the frontal lobe association tracts	Thiebaut de Schotten M, Dell’Acqua F, Valabregue R, Catani M.	2012	Cortex	Anatomical	Normal Anatomy
A novel frontal pathway underlies verbal fluency in primary progressive aphasia	Catani M, Mesulam MM, Jakobsen E, Malik F, Martersteck A, Wieneke C, Thompson CK, Thiebaut De Schotten M, Dell’Acqua F, Weintraub S, et al.	2013	Brain	Case-control	Primary Progressive Aphasia
Unilateral opercular infarction presenting with Foix-Chavany-Marie syndrome	Sá F, Nzwalo H, Cordeiro I, Mestre S, Basílio C	2013	Journal of Neurology	Case report	Foix-Chavany-Marie syndrome (FCMS)
New insights into the functional significance of the frontal aslant tract: an anatomo-functional study using intraoperative electrical stimulations combined with diffusion tensor imaging-based fiber tracking	Vassal F, Boutet C Lemaire JJ, Nuti C.	2014	British Journal of Neurosurgery	Case report	Left frontal glioma
Regional white matter damage predicts speech fluency in chronic post-stroke aphasia	Basilakos A, Fillmore PT, Rorden C, Guo D, Bonilha L, Fridriksson J.	2014	Frontiers in Human Neuroscience	Case series	Chronic aphasia
A cortical-subcortical syntax pathway linking Broca's area and the striatum	Teichmann M, Rosso C, Martini JB, Bloch I, Brugières P, Duffau H, Lehéricy S, Bachoud-Lévi AC.	2015	Human Brain Mapping	Case-control	Left frontal and/or striatal gliomas
Fiber tracking of the frontal aslant tract and subcomponents of the arcuate fasciculus in 5-8-year-olds: Relation to speech and language function	Broce I, Bernal B, Altman N, Tremblay P, Dick AS.	2015	Brain and Language	Case series	Normal Anatomy
Intraoperative subcortical mapping of a language-associated deep frontal tract connecting the superior frontal gyrus to Broca's area in the dominant hemisphere of patients with glioma	Fujii M, Maesawa S, Motomura K, Futamura M, Hayashi Y, Koba I, Wakabayashi T.	2015	Journal of Neurosurgery	Case series	Left frontal glioma
Morphological derivation overflow as a result of disruption of the left frontal aslant white matter tract	Sierpowska J, Gabarrós A, Fernandez-Coello A, Camins A, Castañer S, Juncadella M, de Diego-Balaguer R, Rodríguez-Fornells A.	2015	Brain and Language	Case report	Left frontal glioma
Role of fronto-striatal tract and frontal aslant tract in movement and speech: an axonal mapping study	Kinoshita M, de Champfleur NM, Deverdun J, Moritz-Gasser S, Herbet G, Duffau H.	2015	Brain Structure and Function	Case series	Frontal glioma
Healthy brain connectivity predicts atrophy progression in non-fluent variant of primary progressive aphasia	Mandelli ML, Vilaplana E, Brown JA, Hubbard HI, Binney RJ, Attygalle S, Santos-Santos MA, Miller ZA, Pakvasa M, Henry ML, et al.	2016	Brain	Case series	Primary Progressive Aphasia
Language, aging, and cognition: frontal aslant tract and superior longitudinal fasciculus contribute toward working memory performance in older adults	Rizio AA, Diaz MT.	2016	Neuroreport	Case-control	Normal Anatomy
Microsurgical and Tractographic Anatomy of the Supplementary Motor Area Complex in Humans	Bozkurt B, Yagmurlu K, Middlebrooks EH, Karadag A, Ovalioglu TC, Jagadeesan B, Sandhu G, Tanriover N, Grande AW.	2016	Word Neurosurgery	Anatomical	Normal Anatomy
Role of the left frontal aslant tract in stuttering: a brain stimulation and tractographic study	Kemerdere R, de Champfleur NM, Deverdun J, Cochereau J, Moritz-Gasser S, Herbet G, Duffau H.	2016	Journal of Neurology	Case series	Left frontal glioma, Stuttering
The frontal aslant tract underlies speech fluency in persistent developmental stuttering	Kronfeld-Duenias V, Amir O, Ezrati-Vinacour R, Civier O, Ben-Shachar M.	2016	Brain Structure and Function	Case-control	Adults who stutter (AWS)
Altered white-matter integrity in unaffected siblings of probands with autism spectrum disorders	Chien YL, Chen YJ, Hsu YC, Tseng WYI, Gau SSF.	2017	Human Brain Mapping	Case-control	Autism spectrum disorder (ASD)
Cholinergic Potentiation and Audiovisual Repetition-Imitation Therapy Improve Speech Production and Communication Deficits in a Person with Crossed Aphasia by Inducing Structural Plasticity in White Matter Tracts	Berthier ML, De-Torres I, Paredes-Pacheco J, Roé-Vellvé N, Thurnhofer-Hemsi K, Torres-Prioris MJ, Alfaro F, Moreno-Torres I, López-Barroso D, Dávila G.	2017	Frontiers in Human Neuroscience	Case report	Crossed Aphasia
Damage to the Frontal Aslant Tract Accounts for Visuo-Constructive Deficits in Alzheimer's Disease	Serra L, Gabrielli GB, Tuzzi E, Spanò B, Giulietti G, Failoni V, Marra C, Caltagirone C, Koch G, Cercignani M, Bozzali M.	2017	Journal of Alzheimer's Disease	Case-control	Alzheimer's Disease
Fiber Connections of the Supplementary Motor Area Revisited: Methodology of Fiber Dissection, DTI, and Three Dimensional Documentation	Bozkurt B, Yagmurlu K, Middlebrooks EH, Cayci Z, Cevik OM, Karadag A, Moen S, Tanriover N, Grande AW.	2017	Journal of Visualized Experiments	Anatomical	Normal Anatomy
Frontal aslant tract projections to the inferior frontal gyrus	Szmuda T, Rogowska M, Słoniewski P, Abuhaimed A, Szmuda M, Springer J, Sabisz A, Dzierzanowski J, Starzynska A, Przewozny T.	2017	Folia Morphologica	Anatomical	Normal Anatomy
Frontal Fibers Connecting the Superior Frontal Gyrus to Broca Area: A Corticocortical Evoked Potential Study	Ookawa S, Enatsu R, Kanno A, Ochi S, Akiyama Y, Kobayashi T, Yamao Y, Kikuchi T, Matsumoto R, Kunieda T, Mikuni N.	2017	Word Neurosurgery	Case series	Left brain tumors
Long association tracts of the human white matter: an analysis of 18 hemisphere dissections and in vivo HARDI-CSD tractography	Goryaynov SA, Kondrashov A V., Gol’Dberg MF, Batalov AI, Sufianov RA, Zakharova NE, Pronin IN, Gol’Bin DA, Zhukov VY, Dobrovol’Skiy GF, Shelyakin SY; Vorob'ev VN; Dadykin SS; Potapov AA.	2017	Zhurnal Voprosy Neirokhirurgii Imeni	Anatomical	Normal Anatomy
Neural substrates of the 'low-level' system for speech articulation: Evidence from primary opercular syndrome	Silveri MC, Incordino F, Lo Monaco R, Bizzarro A, Masullo C, Piludu F, Colosimo C.	2017	Journal of Neuropsychology	Case report	Foix-Chavany-Marie syndrome (FCMS)
Reduced tract integrity of the model for social communication is a neural substrate of social communication deficits in autism spectrum disorder	Lo YC, Chen YJ, Hsu YC, Tseng WYI, Gau SSF.	2017	Journal of Child Psychology and Psychiatry	Case-control	Autism spectrum disorder (ASD)
Structural connectivity subserving verbal fluency revealed by lesion-behavior mapping in stroke patients.	Li M, Zhang Y, Song L, Huang R, Ding J, Fang Y, Xu Y, Han Z.	2017	Neuropsychologia	Case series	Stroke
The role of the frontal aslant tract and premotor connections in visually guided hand movements	Budisavljevic S, Dell’Acqua F, Djordjilovic V, Miotto D, Motta R, Castiello U.	2017	NeuroImage	Case series	Normal Anatomy
The Superior Frontal Transsulcal Approach to the Anterior Ventricular System: Exploring the Sulcal and Subcortical Anatomy Using Anatomic Dissections and Diffusion Tensor Imaging Tractography	Koutsarnakis C, Liakos F, Kalyvas A V., Skandalakis GP, Komaitis S, Christidi F, Karavasilis E, Liouta E, Stranjalis G.	2017	Word Neurosurgery	Anatomical	Normal Anatomy
Tracting the neural basis of music: Deficient structural connectivity underlying acquired amusia	Sihvonen AJ, Ripollés P, Särkämö T, Leo V, Rodríguez-Fornells A, Saunavaara J, Parkkola R, Soinila S.	2017	Cortex	Case series	Acquired amusia
Using principal component analysis to capture individual differences within a unified neuropsychological model of chronic post-stroke aphasia: Revealing the unique neural correlates of speech fluency, phonology and semantics	Halai AD, Woollams AM, Lambon Ralph MA.	2017	Cortex	Case series	Chronic Post-Stroke Aphasia
A Connectomic Atlas of the Human Cerebrum-Chapter 14: Tractographic Description of the Frontal Aslant Tract	Briggs RG, Conner AK, Rahimi M, Sali G, Baker CM, Burks JD, Glenn CA, Battiste JD, Sughrue ME.	2018	Operative Neurosurgery (Hagerstown)	Anatomical	Normal Anatomy
A Role for the Frontal Aslant Tract in Speech Planning: A Neurosurgical Case Study	Chernoff BL, Teghipco A, Garcea FE, Sims MH, Paul DA, Tivarus ME, Smith SO, Pilcher WH, Mahon BZ.	2018	Journal of Cognitive Neuroscience	Case report	Frontal gliomas
Added value of multimodal MRI to the clinical diagnosis of primary progressive aphasia variants	Canu E, Agosta F, Imperiale F, Fontana A, Caso F, Spinelli EG, Magnani G, Falini A, Comi G, Filippi M.	2018	Cortex	Case-control	Primary Progressive Aphasia
Foix-Chavany-Marie syndrome secondary to bilateral traumatic operculum injury	Digby R, Wells A, Menon D, Helmy A.	2018	Acta Neurochirurgica	Case report	Foix-Chavany-Marie syndrome (FCMS)
Language-Eloquent White Matter Pathway Tractography and the Course of Language Function in Glioma Patients	Ille S, Engel L, Kelm A, Meyer B, Krieg SM.	2018	Frontiers in Oncology	Case series	Frontal gliomas
Structural connectivity of right frontal hyperactive areas scales with stuttering severity	Neef NE, Anwander A, Bütfering C, Schmidt-Samoa C, Friederici AD, Paulus W, Sommer M.	2018	Brain	Case-control	Stuttering
Supratotal Resection of Diffuse Frontal Lower Grade Gliomas with Awake Brain Mapping, Preserving Motor, Language, and Neurocognitive Functions	Motomura K, Chalise L, Ohka F, Aoki K, Tanahashi K, Hirano M, Nishikawa T, Wakabayashi T, Natsume A.	2018	Word Neurosurgery	Case series	Frontal gliomas
The crossed frontal aslant tract: A possible pathway involved in the recovery of supplementary motor area syndrome	Baker CM, Burks JD, Briggs RG, Smitherman AD, Glenn CA, Conner AK, Wu DH, Sughrue ME.	2018	Brain and Behavior	Case report	Supplementary Motor Area Syndrome
When the FAT goes wide: Right extended Frontal Aslant Tract volume predicts performance on working memory tasks in healthy humans	Varriano F, Pascual-Diaz S, Prats-Galino A.	2018	PLoS One	Case-control	Normal Anatomy
Altered frontal aslant tracts as a heritable neural basis of social communication deficits in autism spectrum disorder: A sibling study using tract-based automatic analysis	Lo YC, Chen YJ, Hsu YC, Chien YL, Gau SSF, Tseng WYI.	2019	Autism Research	Case-control	Autism spectrum disorder (ASD)
Anatomy and white matter connections of the inferior frontal gyrus	Briggs RG, Chakraborty AR, Anderson CD, Abraham CJ, Palejwala AH, Conner AK, Pelargos PE, O’Donoghue DL, Glenn CA, Sughrue M.	2019	Clinical Anatomy	Anatomical	Normal Anatomy
Anatomy and white matter connections of the superior frontal gyrus	Briggs RG, Khan AB, Chakraborty AR, Abraham CJ, Anderson CD, Karas PJ, Bonney PA, Palejwala AH, Conner AK, O’Donoghue DL Sughrue ME.	2019	Clinical Anatomy	Anatomical	Normal Anatomy
Association Between White Matter Microstructure and Verbal Fluency in Patients With Multiple Sclerosis	Blecher T, Miron S, Schneider GG, Achiron A, Ben-Shachar M.	2019	Frontiers in Psychology	Case series	Multiple sclerosis (MS)
Dissociating motor-speech from lexico-semantic systems in the left frontal lobe: insight from a series of 17 awake intraoperative mappings in glioma patients	Corrivetti F, de Schotten MT, Poisson I, Froelich S, Descoteaux M, Rheault F, Mandonnet E.	2019	Brain Structure and Function	Case series	Left frontal gliomaa
Laterality of the frontal aslant tract (FAT) explains externalizing behaviors through its association with executive function	Garic D, Broce I, Graziano P, Mattfeld A, Dick AS.	2019	Developmental Science	Case-control	Attention deficit hyperactivity disorder (ADHD)
Neurocognitive and functional outcomes in patients with diffuse frontal lower-grade gliomas undergoing intraoperative awake brain mapping	Motomura K, Chalise L, Ohka F, Aoki K, Tanahashi K, Hirano M, Nishikawa T, Yamaguchi J, Shimizu H, Wakabayashi T, Natsume A.	2019	Journal of Neurosurgery	Case series	Lower-grade gliomas (LGGs)
The frontal aslant tract (FAT) and its role in speech, language and executive function	Dick AS, Garic D, Graziano P, Tremblay P.	2019	Cortex	Review	Normal Anatomy
The frontal longitudinal system as revealed through the fiber microdissection technique: structural evidence underpinning the direct connectivity of the prefrontal-premotor circuitry	Komaitis S, Kalyvas A V., Skandalakis GP, Drosos E, Lani E, Liouta E, Liakos F, Kalamatianos T, Piagkou M, Emelifeonwu JA, Stranjalis G, Koutsarnakis C.	2019	Journal of Neurosurgery	Anatomical	Normal Anatomy
Verbal Fluency Is Affected by Altered Brain Lateralization in Adults Who Were Born Very Preterm	Tseng C-EJ, Froudist-Walsh S, Kroll J, Karolis V, Brittain PJ, Palamin N, Clifton H, Counsell SJ, Williams SCR, Murray RM, Murray RM, Nosarti C.	2019	eNeuro	Case-control	Verbal Fluency Abnormalities
White matter microstructural alterations in amblyopic adults revealed by diffusion spectrum imaging with systematic tract-based automatic analysis	Tsai TH, Su H Te, Hsu YC, Shih YC, Chen CC, Hu FR, Tseng WYI.	2019	British Journal of Ophthalmology	Case series	Amblyopia
Recovery time from supplementary motor area syndrome: relationship to postoperative day 7 paralysis and damage of the cingulum	Nakajima R, Kinoshita M, Yahata T, Nakada M.	2019	Journal of Neurosurgery	Case series	Frontal gliomas, Supplementary Motor Area Syndrome
A probabilistic map of negative motor areas of the upper limb and face: a brain stimulation study	Rech F, Herbet G, Gaudeau Y, Mézières S, Moureau JM, Moritz-Gasser S, Duffau H.	2019	Brain	Case series	Lower-grade gliomas (LGGs)
White matter tracts lesions and decline of verbal fluency after deep brain stimulation in Parkinson's disease	Costentin G, Derrey S, Gérardin E, Cruypeninck Y, Pressat-Laffouilhere T, Anouar Y, Wallon D, Le Goff F, Welter ML, Maltête D.	2019	Human Brain Mapping	Case series	Parkinson's Disease
A unified model of post-stroke language deficits including discourse production and their neural correlates	Alyahya RSW, Halai AD, Conroy P, Lambon Ralph MA.	2020	Brain	Case-control	Chronic Post-Stroke Aphasia
Asymmetry of the frontal aslant tract is associated with lexical decision	Vallesi A, Babcock L.	2020	Brain Structure and Function	Anatomical	Normal Anatomy
Direct electrical stimulation of the left frontal aslant tract disrupts sentence planning without affecting articulation	Chernoff BL, Sims MH, Smith SO, Pilcher WH, Mahon BZ.	2020	Cognitive Neuropsychology	Case report	Left frontal glioma
Direct evidence of the relationship between brain metastatic adenocarcinoma and white matter fibers: A fiber dissection and diffusion tensor imaging tractography study	Liu X, Kinoshita M, Shinohara H, Hori O, Ozaki N, Hatta T, Honma S, Nakada M.	2020	Journal of Clinical Neuroscience	Case report	Brain metastasis
Disruption of the Frontal Aslant Tract is Not Associated with Long-Term Postoperative Language Deficits: A Case Report	Young JS, Morshed RA, Mansoori Z, Cha S, Berger MS.	2020	Word Neurosurgery	Case report	Lower-grade gliomas (LGGs)
Fluency and rule breaking behaviour in the frontal cortex	Cipolotti L, Molenberghs P, Dominguez J, Smith N, Smirni D, Xu T, Shallice T, Chan E.	2020	Neuropsychologia	Case-control	Multiple pathology
Left frontal aslant tract and lexical selection: Evidence from frontal lobe lesions	Zyryanov A, Malyutina S, Dragoy O.	2020	Neuropsychologia	Case series	Stroke
Mapping eloquent cortex: A voxel-based lesion-symptom mapping study of core speech production capacities in brain tumour patients	Faulkner JW, Wilshire CE.	2020	Brain and Language	Case-control	Brain tumors
Registration-free analysis of diffusion MRI tractography data across subjects through the human lifespan	Siless V, Davidow JY, Nielsen J, Fan Q, Hedden T, Hollinshead M, Beam E, Vidal Bustamante CM, Garrad MC, Santillana R, Smith EE, Hamadeh A, Snyder J, Drews MK, Van Dijk KRA, Sheridan M, Somerville LH, Yendiki A.	2020	NeuroImage	Anatomical	Normal Anatomy
The Supplementary Motor Area Responsible for Word Retrieval Decline After Acute Thalamic Stroke Revealed by Coupled SPECT and Near-Infrared Spectroscopy	Obayashi S.	2020	Brain Sciences	Case series	Stroke
White Matter Governed Superior Frontal Sulcus Surgical Paradigm: A Radioanatomic Microsurgical Study-Part II	Kassam AB, Monroy-Sosa A, Fukui MB, Kura B, Jennings JE, Celix JM, Nash KC, Kassam M, Rovin RA, Chakravarthi SS.	2020	Operative Neurosurgery	Anatomical	Normal Anatomy
White Matter-Governed Superior Frontal Sulcus Surgical Paradigm: A Radioanatomic Microsurgical Study-Part I	Monroy-Sosa A, Chakravarthi SS, Fukui MB, Kura B, Jennings JE, Celix JM, Nash KC, Kassam M, Rovin RA, Kassam AB.	2020	Operative Neurosurgery	Anatomical	Normal Anatomy
Frontal Aslant Tracts as Correlates of Lexical Retrieval in MS	Keser Z, Hillis AE, Schulz PE, Hasan KM, Nelson FM.	2020	Neurological Research	Case series	Multiple sclerosis (MS)
Negative motor networks: Electric cortical stimulation and diffusion tensor imaging	Yokoyama R, Enatsu R, Kanno A, Suzuki H, Suzuki Y, Sasagawa A, Hirano T, Arihara M, Kuribara T, Ochi S, Mikuni N.	2020	Revue neurologique	Case series	Epilepsy
Right Hemispheric Homologous Language Pathways Negatively Predicts Poststroke Naming Recovery	Keser Z, Sebastian R, Hasan KM, Hillis AE.	2020	Stroke	Case series	Stroke
Fluid intelligence is associated with cortical volume and white matter tract integrity within multiple-demand system across adult lifespan	Chen PY, Chen C Le, Hsu YC, Tseng WYI.	2020	Neuroimage	Anatomical	Normal Anatomy
Apraxia of speech involves lesions of dorsal arcuate fasciculus and insula in patients with aphasia	Chenausky K, Paquette S, Norton A, Schlaug G.	2020	Neurology Clinical Practice	Case series	Apraxia of Speech
